# Supplementary material for: From Rice Husk Ash to Silica-Supported Carbon Nanomaterials: Characterization and Analytical Application for Pre-Concentration of Steroid Hormones from Environmental Waters
Source: Molecules. 2023 Jan 11;28(2):745. doi: 10.3390/molecules28020745 (PMC9866712; doi:10.3390/molecules28020745)
Supplement: Supplementary file 1 [file molecules-28-00745-s001.zip]

Archive with 1 entries (1 files):
- molecules-2116286-supplementary.pdf
